# Supplementary material for: Correction: Sesquiterpene lactones downregulate G2/M cell cycle regulator proteins and affect the invasive potential of human soft tissue sarcoma cells
Source: PLoS One. 2026 Feb 17;21(2):e0342821. doi: 10.1371/journal.pone.0342821 (PMC12912533; doi:10.1371/journal.pone.0342821)
Supplement: S2 File — (XLS) [file pone.0342821.s002.xls]

## Sheet: Evaluation
				CDK 2
RNA 1	HKGs mean triplicates	CDK2 mean triplicates	ΔCT (Ratio)	ΔΔCT	2-ΔΔCT		SUMMARY
TE671 KO	19.0788	21.7283	2.64952	0	1		2-ΔΔCT	TE671 KO	TE671 SL-P1	TE671 SL-P2	SW872 KO	SW872 SL-P1	SW872 SL-P2	SW982 KO	SW982 SL-P1	SW982 SL-P2
TE671 SL-P1	19.323	22.1026	2.7796	0.13008	0.913781		RNA 1	1	0.913781	0.417699	1	0.759166	0.640721	1	0.551447	0.753847
TE671 SL-P2	19.5926	23.5015	3.90898	1.25947	0.417699		RNA 3	1	1.47218	0.469717	1			1	0.771826	0.804832
SW872 KO	16.9021	21.8507	4.94854	0	1		RNA 4	1	0.881425	0.718042	1	0.979627	1.31303	1	0.957884	0.866153
SW872 SL-P1	17.2604	22.6065	5.34605	0.397513	0.759166		RNA 5	1	0.835806	0.606228	1	1.1269	0.732119	1	0.429669	0.512647
SW872 SL-P2	18.2295	23.8203	5.59077	0.642231	0.640721		mean	1	1.0258	0.552921	1	0.955232	0.895291	1	0.677707	0.73437
SW982 KO	19.2521	21.8192	2.56704	0	1		SD	0	0.299302	0.135787	0	0.185078	0.364651	0	0.234394	0.154781
SW982 SL-P1	19.65	23.0758	3.42574	0.858705	0.551447		ttest		0.874108	0.00712652		0.715952	0.668236		0.0707415	0.0414676
SW982 SL-P2	19.5251	22.4997	2.97469	0.407656	0.753847					**						*
				CDK 2			SL-P1 = costunolide; SL-P2 = dehydrocostus lactone
RNA 3	HKGs MW	CDK2 MW	ΔCT (Ratio)	ΔΔCT	2-ΔΔCT
TE671 KO III	20.9232	23.6305	2.70724	0	1
TE671 SL-P1 III	20.095	22.2443	2.14928	-0.557953	1.47218
TE671 SL-P2 III	19.4207	23.218	3.79737	1.09014	0.469717
SW872 KO III	21.1052	22.6276	1.52236	0	1
SW872 SL-P1 III	18.3897	20.5719	2.18218	0.659821	0.632957
SW872 SL-P2 III	18.3281	21.3647	3.03657	1.5142	0.35009
SW982 KO III	22.1464	23.2167	1.07023	0	1
SW982 SL-P1 III	21.8052	23.249	1.44388	0.373652	0.771826
SW982 SL-P2 III	22.3155	23.699	1.38347	0.31324	0.804832
				CDK 2
RNA 4	HKGs MW	CDK2 MW	ΔCT (Ratio)	ΔΔCT	2-ΔΔCT
TE671 KO IV	19.0908	21.8189	2.72809	0	1
TE671 SL-P1 IV	19.0112	21.9214	2.91018	0.18209	0.881425
TE671 SL-P2 IV	19.3906	22.5965	3.20595	0.47786	0.718042
SW872 KO IV	18.4236	21.1602	2.73666	0	1
SW872 SL-P1 IV	18.708	21.4744	2.76635	0.0296948	0.979627
SW872 SL-P2 IV	18.7954	21.1392	2.34375	-0.392905	1.31303
SW982 KO IV	18.757	21.6616	2.90459	0	1
SW982 SL-P1 IV	18.9224	21.8891	2.96667	0.0620776	0.957884
SW982 SL-P2 IV	18.737	21.8489	3.1119	0.207307	0.866153
				CDK 2
RNA 5	HKGs MW	CDK2 MW	ΔCT (Ratio)	ΔΔCT	2-ΔΔCT
TE671 KO V	18.8058	21.6076	2.80177	0	1
TE671 SL-P1 V	18.8907	21.9513	3.06053	0.25876	0.835806
TE671 SL-P2 V	19.0198	22.5437	3.52384	0.722066	0.606228
SW872 KO V	18.4894	21.6836	3.19416	0	1
SW872 SL-P1 V	18.6504	21.6722	3.02179	-0.172363	1.1269
SW872 SL-P2 V	18.8249	22.4689	3.644	0.44985	0.732119
SW982 KO V	19.4337	21.5521	2.11839	0	1
SW982 SL-P1 V	18.9104	22.2475	3.33709	1.2187	0.429669
SW982 SL-P2 V	18.549	21.6314	3.08235	0.963961	0.512647
